# Supplementary material for: An Integrated Network Biology and Molecular Dynamics Approach Identifies CD44 as a Promising Therapeutic Target in Multiple Sclerosis
Source: Pharmaceuticals (Basel). 2026 Feb 1;19(2):254. doi: 10.3390/ph19020254 (PMC12943740; doi:10.3390/ph19020254)
Supplement: Supplementary file 1 [file pharmaceuticals-19-00254-s001.zip]

Archive with 1 entries (1 files):
- pharmaceuticals-4087585-supplementary.pdf
